# Supplementary material for: B38-CAP is a bacteria-derived ACE2-like enzyme that suppresses hypertension and cardiac dysfunction
Source: Nat Commun. 2020 Feb 26;11:1058. doi: 10.1038/s41467-020-14867-z (PMC7044196; doi:10.1038/s41467-020-14867-z)
Supplement: Supplementary file 4 — Source Data [file 41467_2020_14867_MOESM4_ESM.xlsx]

## Sheet: Figure 1
Fig. 1d												Fig. 1j (peptides)
NaCl (M)	0	0.25	0.5	0.75	1	1.25	1.5	1.75	2			Time (min)	0	0	0	0	10	10	10	10	20	20	20	20	40	40	40	40	60	60	60	60	90	90	90	90
	B38-CAP (DI/s)	B38-CAP (DI/s)	B38-CAP (DI/s)	B38-CAP (DI/s)	B38-CAP (DI/s)	B38-CAP (DI/s)	B38-CAP (DI/s)	B38-CAP (DI/s)	B38-CAP (DI/s)				Ang I (nmol)	Ang 1-9 (nmol)	Ang II (nmol)	Ang 1-7 (nmol)	Ang I (nmol)	Ang 1-9 (nmol)	Ang II (nmol)	Ang 1-7 (nmol)	Ang I (nmol)	Ang 1-9 (nmol)	Ang II (nmol)	Ang 1-7 (nmol)	Ang I (nmol)	Ang 1-9 (nmol)	Ang II (nmol)	Ang 1-7 (nmol)	Ang I (nmol)	Ang 1-9 (nmol)	Ang II (nmol)	Ang 1-7 (nmol)	Ang I (nmol)	Ang 1-9 (nmol)	Ang II (nmol)	Ang 1-7 (nmol)
Replicate 1	1.8204	13.011	15.92	15.339	14.172	11.822	11.073	11.618	8.9461			Replicate 1	37.2123	0	0	0	26.1826	3.00302	2.84748	3.80459	22.055	3.99173	4.32976	6.85932	12.4974	3.94969	6.14963	13.8317	4.9492	2.52428	5.74415	21.7731	0.0692249	0	0	32.0103
Replicate 2	1.4071	9.2895	11.041	10.772	11.254	10.238	9.7031	9.4039	8.6702			Replicate 2	37.8609	0	0	0	28.3548	3.71079	2.8446	3.60209	22.8701	4.25119	4.37635	6.83924	13.4281	4.14519	6.32215	14.0354	6.20304	2.89443	6.0592	20.4711	1.06021	0.31401	0.0583123	32.9839
Replicate 3	1.3358	10.004	11.772	11.848	10.853	11.028	10.502	8.4706	8.2043			Replicate 3	37.1409	0	0	0	28.2432	3.71768	2.76959	3.39234	23.5579	4.30464	4.33991	6.67362	13.7735	4.11085	6.1395	13.4042	6.53898	2.95221	6.16281	20.4353	1.22096	0.470287	1.44861	31.3801
Mean	1.5211	10.7682	12.911	12.653	12.093	11.0293	10.426	9.83083	8.60687			Mean	37.4047	0	0	0	27.5936	3.47716	2.82056	3.59967	22.8276	4.18252	4.34867	6.79073	13.233	4.06858	6.20376	13.7571	5.89707	2.7903	5.98872	20.8931	0.783465	0.261432	0.502307	32.1248
S.E.M	0.123339	0.930992	1.24044	1.1255	0.853995	0.373353	0.324375	0.762049	0.176745			S.E.M	0.186998	0	0	0	0.576605	0.193574	0.0208173	0.0971733	0.354659	0.0789008	0.0115511	0.048041	0.311132	0.0492056	0.0483901	0.151861	0.394987	0.109456	0.102788	0.359324	0.294038	0.112907	0.386571	0.3809
NaCl (M)	0	0.25	0.5	0.75	1	1.25	1.5	1.75	2
	BS-CAP (DI/s)	BS-CAP (DI/s)	BS-CAP (DI/s)	BS-CAP (DI/s)	BS-CAP (DI/s)	BS-CAP (DI/s)	BS-CAP (DI/s)	BS-CAP (DI/s)	BS-CAP (DI/s)			Fig. 1j (amino acids)
Replicate 1	1.296	1.3613	1.2871	1.352	1.3786	1.4875	1.5196	1.5467	1.824			Time (min)	0	0	0	10	10	10	20	20	20	40	40	40	60	60	60	90	90	90
Replicate 2	1.2174	1.2716	1.1667	1.0572	1.2328	1.3208	1.3618	1.3532	1.4727				Leu (nmol)	His (nmol)	Phe (nmol)	Leu (nmol)	His (nmol)	Phe (nmol)	Leu (nmol)	His (nmol)	Phe (nmol)	Leu (nmol)	His (nmol)	Phe (nmol)	Leu (nmol)	His (nmol)	Phe (nmol)	Leu (nmol)	His (nmol)	Phe (nmol)
Replicate 3	1.5673	0.98766	1.2573	1.2053	1.3742	1.6148	1.5998	1.7564	1.7436			Replicate 1	0	0	0	19.164	3.07246	1.94379	23.9245	6.03844	3.96962	35.3356	14.6099	10.2733	38.2359	25.8382	17.2288	34.425	34.4641	38.9497
Replicate 4									1.8303			Replicate 2	0	0	0	19.5643	3.84836	2.18025	24.7742	6.10385	3.98371	34.434	16.8738	12.8182	36.0001	22.2088	20.0628	35.8514	34.0593	37.6829
Mean	1.36023	1.20685	1.23703	1.20483	1.32853	1.47437	1.49373	1.5521	1.71765			Replicate 3	0	0	0	16.4038	2.45258	2.00347	19.9862	6.44159	3.45985	26.3787	14.8876	11.163	27.3268	24.9167	16.147	38.4429	34.8375	37.7484
S.E.M	0.0865409	0.091949	0.0295601	0.0694853	0.0390967	0.0695036	0.0570824	0.0950607	0.0727471			Mean	0	0	0	18.3774	3.12447	2.04251	22.895	6.19463	3.80439	32.0494	15.4571	11.4182	33.8543	24.3212	17.8129	36.2398	34.4536	38.127
												S.E.M	0	0	0	0.811211	0.329672	0.0579663	1.20428	0.101994	0.140698	2.32479	0.582051	0.608817	2.71644	0.889335	0.953269	0.960208	0.183482	0.336223
NaCl (M)	0	0.25	0.5	0.75	1	1.25	1.5	1.75	2
	BA-CAP (DI/s)	BA-CAP (DI/s)	BA-CAP (DI/s)	BA-CAP (DI/s)	BA-CAP (DI/s)	BA-CAP (DI/s)	BA-CAP (DI/s)	BA-CAP (DI/s)	BA-CAP (DI/s)
Replicate 1	0.956293	0.908474	0.852585	0.853544	0.998941	1.11294	1.12204	1.31939	1.68477
Replicate 2	1.2114	0.867818	0.764262	0.759596	0.839571	0.937604	0.98797	1.01203	1.42414
Replicate 3	1.27654	0.969861	0.835864	0.823455	0.941236	1.00858	1.12169	1.14277	1.55907
Mean	1.14808	0.915385	0.81757	0.812198	0.926583	1.01971	1.07723	1.15807	1.55599
S.E.M	0.0797879	0.0242166	0.0221169	0.0226154	0.0380371	0.0415757	0.0364421	0.072715	0.061444

## Sheet: Figure 2
Fig. 2a									Fig. 2c																								Fig. 2e						Fig. 2f						Fig. 2g
Time (h)	0	1	2	4	8	12			Time (min)	baseline	1	2	3	4	5	6	7	8	9	10	11	12	13	14	15	16	17	18	19	20			systolic BP	Vehicle	B38-CAP	Ang II + Vehicle	Ang II + B38-CAP		diastolic BP	Vehicle	B38-CAP	Ang II + Vehicle	Ang II + B38-CAP		mean BP	Vehicle	B38-CAP	Ang II + Vehicle	Ang II + B38-CAP
	B38-CAP (ng/ml)	B38-CAP (ng/ml)	B38-CAP (ng/ml)	B38-CAP (ng/ml)	B38-CAP (ng/ml)	B38-CAP (ng/ml)			systolic arterial pressure	mmHg	mmHg	mmHg	mmHg	mmHg	mmHg	mmHg	mmHg	mmHg	mmHg	mmHg	mmHg	mmHg	mmHg	mmHg	mmHg	mmHg	mmHg	mmHg	mmHg	mmHg				mmHg	mmHg	mmHg	mmHg			mmHg	mmHg	mmHg	mmHg			mmHg	mmHg	mmHg	mmHg
Replicate 1	3.7	286.2	493.9	328.6	6.3	12.7		Ang II + vehicle	Replicate 1	98.0321	128.821	171.636	171.551	170.177	165.024	154.948	154.761	153.676	150.854	150.809	145.516	142.745	144.752	149.799	142.953	149.589	153.061	151.964	144.914	136.346			Replicate 1	102.5	100	148	128		Replicate 1	59.5	54	102.7	88		Replicate 1	73.5	69.3	117.7	101
Replicate 2	6.4	352.9	583.4	161.7	36.2	4.9			Replicate 2	103.664	113.11	118.352	127.879	134.874	137.26	140.29	142.863	140.417	134.09	127.315	126.663	122.274	120.749	122.89	119.176	121.479	120.155	118.813	116.81	112.915			Replicate 2	107.7	83.7	133.7	124.3		Replicate 2	76.7	57.7	78	86.7		Replicate 2	86.7	66.3	96.3	99
Replicate 3	3.1	584	619.1	241.4	83.8	29.9			Replicate 3	89.0157	95.5012	92.0231	107.27	114.182	115.618	117.957	125.545	131.405	122.584	111.666	108.381	105.597	105.255	104.189	103.23	104.211	102.638	104.198	106.135	104.076			Replicate 3	99	102	165.3	132		Replicate 3	57.5	49.3	102.3	80.3		Replicate 3	71	66.7	123	97.7
Replicate 4	2.9	395.2	65.9	178.6	26.9	15.2			Replicate 4	100.655	106.01	154.97	151.173	148.733	146.667	145.818	143.772	142.438	140.369	137.247	136.319	134.24	130.776	128.592	127.382	122.913	121.817	119.38	121.37	120.941			Replicate 4	97	95.5	157	123.7		Replicate 4	63.7	63	93	78.3		Replicate 4	74.7	73.5	114	93.3
Replicate 5		531.1	453.6	453.6	16.3	4.6			Replicate 5	109.117	104.63	139.639	138.006	137.263	137.185	134.429	132.428	130.624	128.915	128.434	127.794	127.415	126.441	126.515	126.321	126.233	125.408	122.71	122.892	122.302			Replicate 5	116	110	143.3	120.8		Replicate 5	49	58.7	111.3	90.8		Replicate 5	71	75.7	121.7	100.6
Replicate 6		572.7	400.5	400.5	15	22.8			Replicate 6	95.354	97.0391	114.822	142.46	136.072	137.634	137.471	132.252	129.538	127.412	127.832	123.392	118.89	117.974	116.659	115.131	115.164	119.866	133.731	134.531	127.391			Replicate 6	92	89.7	164.7	122		Replicate 6	54	40.7	109.3	77.7		Replicate 6	66.5	56.8	127.7	92.3
Replicate 7			337.1						Mean	99.3063	107.519	131.907	139.723	140.217	139.898	138.486	138.603	138.016	134.038	130.55	128.011	125.193	124.325	124.774	122.365	123.265	123.824	125.132	124.442	120.662			Replicate 7	102	107.7	176.3	123.3		Replicate 7	53	64	122.7	66.3		Replicate 7	69.7	78.3	140.3	85.3
Replicate 8			385.3						S.E.M	2.82961	4.99976	11.8833	8.84693	7.53304	6.54744	5.05611	4.30084	3.83315	4.18014	5.27332	5.11201	5.25079	5.41641	6.15639	5.45688	6.14754	6.68154	6.61051	5.55614	4.57957			Replicate 8	92.7	99.3	171.3	125.3		Replicate 8	61.7	65	117.3	85.3		Replicate 8	72	76.7	135.2	98.7
Mean	4.025	453.683	417.35	294.067	30.75	15.0167		Ang II + B38-CAP	Replicate 1	115.342	117.504	120.568	121.031	121.255	120.276	118.6	115.373	113.673	108.913	114.649	113.438	106.748	105.379	107.964	108.892	108.618	106.897	105.502	106.12	106.029			Replicate 9	99	103.7	142.8	110.5		Replicate 9	53.8	59.7	105.5	70.8		Replicate 9	68.8	74.3	118	83.8
S.E.M	0.809707	51.2409	60.7568	48.8531	11.4215	4.07573			Replicate 2	88.1634	86.4895	85.4042	91.5593	94.9569	96.438	96.0954	94.3847	90.9497	91.396	87.3191	89.5445	89.3234	89.141	88.9969	86.5554	89.4384	92.9195	93.636	94.0468	94.6752			Replicate 10	121	106.3	161.3	129.3		Replicate 10	82.3	58.7	95.7	66.7		Replicate 10	95	74.3	117.3	87.3
									Replicate 3	94.1337	115.655	128.634	132.78	132.491	133.168	131.999	127.527	123.372	120.97	115.206	111.582	108.681	108.586	107.532	107.341	106.643	105.745	105.688	106.036	104.794			Replicate 11		99.2	141.7	121		Replicate 11		58.3	96.3	74		Replicate 11		71.8	111.3	89.7
									Replicate 4	95.5712	103.028	132.54	134.536	137.125	139.071	143.617	138.742	133.564	124.468	120.223	116.787	115.9	114.445	117.234	113.869	112.521	108.844	108.16	106.913	105.834			Mean	102.89	99.7364	155.036	123.655		Mean	61.12	57.1909	103.1	78.6273		Mean	74.89	71.2455	120.227	93.5182
									Replicate 5	106.648	107.141	115.686	134.606	148.15	143.964	145.377	138.809	140.204	136.53	136.225	129.955	125.433	114.383	119.772	119.305	113.043	116.662	115.676	115.72	116.346			S.E.M	3.00242	2.35307	4.18715	1.69123		S.E.M	3.38486	2.12737	3.73078	2.56972		S.E.M	2.82624	1.86105	3.57224	1.90042
									Replicate 6	124.262	118.582	105.869	109.102	109.651	106.879	111.411	104.441	110.488	110.939	109.5	112.773	109.894	112.158	107.303	77.5332	110.238	111.826	111.483	111.779	113.821
									Mean	104.02	108.066	114.784	120.603	123.938	123.299	124.517	119.879	118.708	115.536	113.854	112.346	109.33	107.349	108.134	102.249	106.75	107.149	106.691	106.769	106.917
									S.E.M	5.67267	4.99678	7.03332	7.10516	7.92566	7.68874	7.89621	7.48614	7.22955	6.31876	6.49759	5.32809	4.8653	3.91532	4.41804	6.71605	3.59755	3.26476	3.04794	2.98921	3.12467
Fig. 2h						Fig. 2i						Fig. 2j						Fig. 2k						Fig. 2l						Fig. 2m
HR	Vehicle	B38-CAP	Ang II + Vehicle	Ang II + B38-CAP		Acute plasma Ang II	Vehicle	B38-CAP	Ang II + Vehicle	Ang II + B38-CAP		Chronic plasma Ang II	Vehicle	B38-CAP	Ang II + Vehicle	Ang II + B38-CAP		Acute plasma Ang 1-7	Vehicle	B38-CAP	Ang II + Vehicle	Ang II + B38-CAP		Chronic plasma Ang 1-7	Vehicle	B38-CAP	Ang II + Vehicle	Ang II + B38-CAP		systolic BP	Vehicle	B38-CAP	A779	B38-CAP + A779	Ang II + Vehicle	Ang II + B38-CAP	Ang II + A779	Ang II + B38-CAP + A779
	bpm	bpm	bpm	bpm			ng/ml	ng/ml	ng/ml	ng/ml			ng/ml	ng/ml	ng/ml	ng/ml			ng/ml	ng/ml	ng/ml	ng/ml			ng/ml	ng/ml	ng/ml	ng/ml			mmHg	mmHg	mmHg	mmHg	mmHg	mmHg	mmHg	mmHg
Replicate 1	691	492.7	708.7	658.3		Replicate 1	7.46575	23.272	302.716	79.6233		Replicate 1	14.6	17.7	108.9	33.6		Replicate 1	32.6	39.5	59.1	81.1		Replicate 1	15.8	7.9	104.1	90.3		Replicate 1	90	90.3	90	99	136.7	120	137.7	123.7
Replicate 2	685	498.3	582	700.7		Replicate 2	10.5137	6.728	1373.46	204.074		Replicate 2	17.1	16.5	78.1	46.4		Replicate 2	13.3	21.3	58	84.5		Replicate 2	17.6	5.1	104.1	94.9		Replicate 2	97.7	99.3	88.3	98	150	118.3	139.3	120
Replicate 3	587	596.7	607	699.3		Replicate 3	21.1815	37.13	329.383	329.259		Replicate 3	21.9	12.6	45.2	21		Replicate 3	8.7	15.8	58	596		Replicate 3	13.9	4	94.9	97.2		Replicate 3	90.3	90	90.7	91.3	132.7	123.7	130.7	129.7
Replicate 4	487.7	731	634.5	570		Replicate 4	8.61301	15.929	524.444	82.226		Replicate 4	15.7	20.3	36.2	25.3		Replicate 4	5.3	21.3	58	178.9		Replicate 4	10.2	10.2	66.1	150.3		Replicate 4	105	92.3	105.3	101	129.7	132.8	149	120
Replicate 5	519	647.7	780.7	732		Replicate 5	18.31	19.881	1198.39	225.185		Replicate 5	20.9	50.4	32.6	20.5		Replicate 5	6	6.6	97.2	206.6		Replicate 5	6.6	10.2	81.1	205.6		Replicate 5	91.7	106.3	93	99.3	135.3	112.7	137.3	104
Replicate 6	643.2	576.5	707.7	516.7		Replicate 6	16.643	9.6	971.235	23.0308		Replicate 6	14.2	28	25.1	18.8		Replicate 6	4.8	12.1	85.7	519.4		Replicate 6	28.7	8.4	88	83.4		Replicate 6	93	107	92.7	93	138.3	113.7	135.7	98
Replicate 7	520.3	623	513.7	599.3		Mean	13.7878	18.7567	783.272	157.233		Replicate 7	14.1	32.976	128.2	42.6		Mean	11.7833	19.4333	69.3333	277.75		Replicate 7	10.2	28.7	78.8	129.5		Mean	94.6167	97.5333	93.3333	96.9333	137.117	120.2	138.283	115.9
Replicate 8	527.7	653	532.7	660		S.E.M	2.31471	4.45631	187.964	46.9269		Replicate 8	30.3	26.262	101.7	55.8		S.E.M	4.35656	4.62354	7.15186	91.3835		Replicate 8	8.4	6.6	76.4	166.2		S.E.M	2.36917	3.19402	2.49729	1.57854	2.85989	3.0175	2.45878	4.98972
Replicate 9	576	482	662.3	582.7								Replicate 9	36.4	19.119	272.2	16.2								Replicate 9	4.8	15.8	98.4	200.2
Replicate 10	675	633.7	560	502.3								Replicate 10	22.9	10.643	134.643	16.4								Replicate 10	4	12.1	76.4	323.6
Replicate 11		667.3	443.3	588								Replicate 11		10.357	32.69	38								Replicate 11		8.4	96.1	264
Mean	591.19	600.173	612.055	619.027								Mean	20.81	22.2597	90.503	30.4182								Mean	12.02	10.6727	87.6727	164.109
S.E.M	24.4308	24.2679	29.855	23.0157								S.E.M	2.37072	3.55897	21.9451	4.11491								S.E.M	2.33984	2.05369	3.83714	23.5605

## Sheet: Figure 3
Fig. 3b						Fig. 3c						Fig. 3d						Fig. 3e						Fig. 3f
HW/BW	Vehicle	B38-CAP	Ang II + Vehicle	Ang II + B38-CAP		HW/TL	Vehicle	B38-CAP	Ang II + Vehicle	Ang II + B38-CAP		PWD	Vehicle	B38-CAP	Ang II + Vehicle	Ang II + B38-CAP		IVSD	Vehicle	B38-CAP	Ang II + Vehicle	Ang II + B38-CAP		%FS	Vehicle	B38-CAP	Ang II + Vehicle	Ang II + B38-CAP
	mg/g	mg/g	mg/g	mg/g		mg/mm	mg/g	mg/g	mg/g	mg/g		mm						mm
Replicate 1	4.76	4.46	5.87	5.55		Replicate 1	5.12	5	5.96	5.16		Replicate 1	0.72	0.64	0.94	0.74		Replicate 1	0.67	0.7	0.88	0.77		Replicate 1	43.24	52.96	47.21	50.48
Replicate 2	4.97	4.61	6.16	5.55		Replicate 2	5.28	4.6	6.47	5.47		Replicate 2	0.72	0.66	0.92	0.85		Replicate 2	0.65	0.73	0.99	0.81		Replicate 2	49.09	53.18	48.09	50.22
Replicate 3	4.73	4.92	5.99	5.56		Replicate 3	4.67	4.68	6.16	5.31		Replicate 3	0.77	0.68	0.89	0.81		Replicate 3	0.71	0.71	0.9	0.76		Replicate 3	49.88	53.07	58.74	53.47
Replicate 4	4.98	4.68	6.54	5.82		Replicate 4	4.55	5.15	5.95	5.46		Replicate 4	0.67	0.69	0.91	0.83		Replicate 4	0.62	0.81	0.96	0.81		Replicate 4	50.53	55.02	48.81	47.71
Replicate 5	5.08	4.58	7.1	5.16		Replicate 5	4	4.94	6.97	5.47		Replicate 5	0.71	0.71	0.88	0.75		Replicate 5	0.59	0.69	0.98	0.78		Replicate 5	52.44	48.25	35.88	49.71
Replicate 6	4.73	4.28	6.08	5.07		Replicate 6	4.45	5	6.26	5.4		Replicate 6	0.72	0.71	0.9	0.85		Replicate 6	0.78	0.68	0.9	0.77		Replicate 6	58.31	48.51	45.41	58.88
Replicate 7	4.96	4.22	6.32	5.69		Replicate 7	4.35	4.99	6.68	5.58		Replicate 7	0.64	0.74	1.03	0.79		Replicate 7	0.64	0.72	1.01	0.74		Replicate 7	56.29	51.05	34.56	46.08
Replicate 8	4.99	4.38	6.85	5.77		Replicate 8	4.62	5.01	7.16	6		Replicate 8	0.74	0.7	0.95	0.77		Replicate 8	0.77	0.67	0.9	0.77		Replicate 8	58.73	48.21	43.75	59.7
Replicate 9	5.4	4.64	6.58	5.51		Replicate 9	4.71	4.87	6.86	5.12		Replicate 9	0.6	0.74	0.94	0.68		Replicate 9	0.68	0.77	0.97	0.75		Replicate 9	53.23	54.4	42.2	52.74
Replicate 10	5.38	4.64	6.32	5.16		Replicate 10	5.55	4.56	6.32	5.3		Replicate 10	0.6	0.66	0.9	0.88		Replicate 10	0.68	0.7	0.83	0.6		Replicate 10	52.78	53.92	53.51	46.56
Replicate 11		4.56	6.35	5.49		Replicate 11		4.98	6.35	5.55		Replicate 11		0.74	0.94	0.77		Replicate 11		0.73	0.9	0.74		Replicate 11		55.82	38.79	50.91
Mean	4.998	4.54273	6.37818	5.48455		Mean	4.73	4.88909	6.46727	5.43818		Mean	0.689	0.697273	0.927273	0.792727		Mean	0.679	0.719091	0.929091	0.754545		Mean	52.452	52.2173	45.1773	51.4964
S.E.M	0.0758038	0.0597585	0.111337	0.075899		S.E.M	0.146485	0.0575477	0.121723	0.0717549		S.E.M	0.0185861	0.0105392	0.0124383	0.0176373		S.E.M	0.0192325	0.0123181	0.016812	0.0170221		S.E.M	1.4744	0.839957	2.19527	1.35344
Fig. 3h						Fig. 3i						Fig. 3j						Fig. 3k
%area of fibrosis	Vehicle	B38-CAP	Ang II + Vehicle	Ang II + B38-CAP		Col8a1/Gapdh	Vehicle	B38-CAP	Ang II + Vehicle	Ang II + B38-CAP		Postn/Gapdh	Vehicle	B38-CAP	Ang II + Vehicle	Ang II + B38-CAP		Tgfb2/Gapdh	Vehicle	B38-CAP	Ang II + Vehicle	Ang II + B38-CAP
Replicate 1	0.891	1.698	2.179	0.996		Replicate 1	1.09	0.75	2.76	2.12		Replicate 1	1.22	0.88	3.05	1.62		Replicate 1	0.86	0.72	1.56	1.56
Replicate 2	1.164	0.718	2.21	2.756		Replicate 2	1.6	0.89	3.3	3.1		Replicate 2	1.23	1.03	7.05	4.49		Replicate 2	1.08	0.83	1.69	1.55
Replicate 3	0.538	0.2	3.346	0.464		Replicate 3	0.67	0.87	3.08	2.68		Replicate 3	0.97	0.88	3.22	3.18		Replicate 3	1.29	0.89	1.53	1.46
Replicate 4	0.281	0.442	3.071	0.695		Replicate 4	0.95	1.4	2.03	1.86		Replicate 4	0.88	1.43	2.53	1.73		Replicate 4	0.92	0.67	1.71	1.31
Replicate 5	0.163	0.1	4.138	1.261		Replicate 5	0.7	1	3.72	2.08		Replicate 5	0.7	1.34	5.57	3.68		Replicate 5	0.85	0.84	1.66	1.45
Replicate 6			2.496	1.056		Replicate 6			2.98	1.62		Replicate 6			2.94	1.97		Replicate 6			1.29	1.15
Replicate 7			3.076	1.23		Replicate 7			2.65	1.53		Replicate 7			5.77	1.53		Replicate 7			1.54	1.05
Replicate 8				0.717		Replicate 8				2.18		Replicate 8				2.14		Replicate 8				1.14
Mean	0.6074	0.6316	2.93086	1.14688		Mean	1.002	0.982	2.93143	2.14625		Mean	1	1.112	4.30429	2.5425		Mean	1	0.79	1.56857	1.33375
S.E.M	0.18696	0.287185	0.264767	0.249841		S.E.M	0.168742	0.111777	0.201381	0.186097		S.E.M	0.101637	0.115646	0.673434	0.390035		S.E.M	0.0833667	0.0408656	0.0541351	0.0706838

## Sheet: Figure 4
Fig. 4c						Fig. 4d						Fig. 4e						Fig. 4f
HW/BW	sham + Vehicle	sham + B38-CAP	TAC + Vehicle	TAC + B38-CAP		HW/TL	sham + Vehicle	sham + B38-CAP	TAC + Vehicle	TAC + B38-CAP		LW/BW	sham + Vehicle	sham + B38-CAP	TAC + Vehicle	TAC + B38-CAP		LW/TL	sham + Vehicle	sham + B38-CAP	TAC + Vehicle	TAC + B38-CAP
	mg/g	mg/g	mg/g	mg/g		mg/mm	mg/g	mg/g	mg/g	mg/g			mg/g	mg/g	mg/g	mg/g		mg/mm	mg/g	mg/g	mg/g	mg/g
Replicate 1	4.08	4.71	6.31	4.84		Replicate 1	5.46	5.18	6.86	5.48		Replicate 1	4.61	5.83	5.99	4.85		Replicate 1	6.17	6.42	6.51	5.48
Replicate 2	4.68	5.07	10.66	4.65		Replicate 2	5.05	5.08	9.73	5.45		Replicate 2	5.35	5.85	17.05	5.41		Replicate 2	5.78	5.85	15.55	6.34
Replicate 3	4.75	4.37	8.51	4.7		Replicate 3	5.72	5.07	9.29	5.38		Replicate 3	5.03	4.65	9.85	5.82		Replicate 3	6.05	5.38	10.76	6.65
Replicate 4	5.09	4.66	8.59	5.42		Replicate 4	5.95	5.13	8.98	5.52		Replicate 4	6.92	5.57	6.78	5.43		Replicate 4	8.1	6.13	7.1	5.53
Replicate 5	5.49	5.28	8.82	5.52		Replicate 5	6.09	5.53	9.12	6.8		Replicate 5	5.63	5.59	18.1	6.22		Replicate 5	6.24	5.85	18.73	7.67
Replicate 6	5.24		8.34	5.8		Replicate 6	5.58		9.59	6.74		Replicate 6	5.82		8.87	5.04		Replicate 6	6.19		10.2	5.85
Replicate 7	5.02		7.94	6.09		Replicate 7	5		8.34	6.82		Replicate 7	5.83		6.49	5.81		Replicate 7	5.81		6.82	6.5
Replicate 8			8.57	5.64		Replicate 8			9.54	6.8		Replicate 8			5.97	5		Replicate 8			6.65	6.03
Replicate 9			8.17			Replicate 9			9.17			Replicate 9			11.86			Replicate 9			13.31
Mean	4.90714	4.818	8.43444	5.3325		Mean	5.55	5.198	8.95778	6.12375		Mean	5.59857	5.498	10.1067	5.4475		Mean	6.33429	5.926	10.6256	6.25625
S.E.M	0.173009	0.160356	0.372429	0.190776		S.E.M	0.15751	0.0852877	0.295794	0.252317		S.E.M	0.276547	0.219873	1.55893	0.168605		S.E.M	0.302268	0.172528	1.47663	0.25236
Fig. 4h						Fig. 4i						Fig. 4j						Fig. 4k
IVSD	sham + Vehicle	sham + B38-CAP	TAC + Vehicle	TAC + B38-CAP		PWD	sham + Vehicle	sham + B38-CAP	TAC + Vehicle	TAC + B38-CAP		LVESD	sham + Vehicle	sham + B38-CAP	TAC + Vehicle	TAC + B38-CAP		LVEDD	sham + Vehicle	sham + B38-CAP	TAC + Vehicle	TAC + B38-CAP
mm						mm						mm						mm
Replicate 1	0.67	0.6	1.01	0.74		Replicate 1	0.7	0.68	0.96	0.79		Replicate 1	1.84	1.18	2.52	1.94		Replicate 1	3.54	3.2	3.46	3.68
Replicate 2	0.69	0.72	1.04	0.82		Replicate 2	0.7	0.7	0.98	0.85		Replicate 2	1.92	1.5	3.22	1.38		Replicate 2	3.58	2.83	4.01	2.9
Replicate 3	0.73	0.74	0.97	0.77		Replicate 3	0.7	0.67	0.98	0.94		Replicate 3	1.73	1.24	3.32	1.68		Replicate 3	3.41	2.71	3.93	3.35
Replicate 4	0.75	0.7	1.06	0.78		Replicate 4	0.72	0.66	0.99	0.81		Replicate 4	1.9	1.41	3.02	1.56		Replicate 4	3.36	2.82	3.93	3.11
Replicate 5	0.67	0.6	0.98	0.74		Replicate 5	0.71	0.78	1.01	0.93		Replicate 5	1.5	1.83	3.28	1.18		Replicate 5	3.14	3.25	4.05	2.41
Replicate 6	0.63		0.97	0.79		Replicate 6	0.63		1.05	0.82		Replicate 6	1.34		2.55	1.08		Replicate 6	3.39		3.51	2.58
Replicate 7	0.68		1	0.83		Replicate 7	0.69		1.03	0.85		Replicate 7	1.72		2.47	1.6		Replicate 7	3.18		3.5	3.12
Replicate 8			0.98	0.78		Replicate 8			1.03	0.85		Replicate 8			2.65	1.56		Replicate 8			3.54	3.1
Replicate 9			0.96			Replicate 9			0.99			Replicate 9			2.79			Replicate 9			3.47
Mean	0.688571	0.672	0.996667	0.78125		Mean	0.692857	0.698	1.00222	0.855		Mean	1.70714	1.432	2.86889	1.4975		Mean	3.37143	2.962	3.71111	3.03125
S.E.M	0.0151859	0.0300666	0.0114261	0.0115631		S.E.M	0.0110657	0.0215407	0.00982878	0.0190863		S.E.M	0.0814369	0.114865	0.115186	0.0978656		S.E.M	0.0625044	0.1097	0.08624	0.143184
Fig. 4l
%FS	sham + Vehicle	sham + B38-CAP	TAC + Vehicle	TAC + B38-CAP
%
Replicate 1	47.65	63.25	27.21	47.12
Replicate 2	46.29	46.79	19.72	52.44
Replicate 3	49.15	54	15.57	49.88
Replicate 4	43.34	50.16	23.24	49.76
Replicate 5	51.99	43.67	18.92	51.14
Replicate 6	60.48		27.34	58.41
Replicate 7	45.77		29.3	48.85
Replicate 8			25.07	49.86
Replicate 9			41.02
Mean	49.2386	51.574	25.2656	50.9325
S.E.M	2.13803	3.38802	2.47691	1.20069

## Sheet: Figure 5
Fig. 5b						Fig. 5c						Fig. 5d						Fig. 5e
%area of fibrosis	sham + Vehicle	sham + B38-CAP	TAC + Vehicle	TAC + B38-CAP		ANF/Gapdh	sham + Vehicle	sham + B38-CAP	TAC + Vehicle	TAC + B38-CAP		BNP/Gapdh	sham + Vehicle	sham + B38-CAP	TAC + Vehicle	TAC + B38-CAP		b-myhc/Gapdh	sham + Vehicle	sham + B38-CAP	TAC + Vehicle	TAC + B38-CAP
Replicate 1	0.593	1.978	1.961	0.776		Replicate 1	0.88	0.49	2.38	0.85		Replicate 1	1.21	0.27	1.73	0.93		Replicate 1	2.11	1.52	80.45	9.58
Replicate 2	2.205	1.202	11.816	1.693		Replicate 2	2.48	0.29	9.78	0.66		Replicate 2	2.03	0.09	4.26	0.69		Replicate 2	0.81	2.4	118.61	3.23
Replicate 3	1.518	1.52	10.653	0.862		Replicate 3	1.29	0.08	6.78	0.34		Replicate 3	1.6	0.18	1.64	0.56		Replicate 3	1.19	0.66	53.82	2.23
Replicate 4	1.572	0.957	4.231	1.032		Replicate 4	0.82	0.73	5.24	1.59		Replicate 4	1.26	0.22	2.03	1.28		Replicate 4	1.25	2.68	33.59	89.89
Replicate 5	0.947	0.867	12.451	1.432		Replicate 5	0.48	0.61	14.42	0.54		Replicate 5	0.39	0.3	4	0.5		Replicate 5	0.64	0.58	57.68	3.63
Replicate 6			7.534	0.891		Replicate 6	0.57		8.7	0.75		Replicate 6	0.21		2.91	1.35		Replicate 6	0.5		22.79	22.01
Replicate 7			10.331	1.161		Replicate 7	0.48		4.63	0.27		Replicate 7	0.3		2.09	0.31		Replicate 7	0.5		47.18	5.24
Replicate 8			8.147	0.822		Replicate 8			3.92	1.65		Replicate 8			2.31	0.67		Replicate 8			19.84	6.36
Replicate 9			7.613			Replicate 9			9.92			Replicate 9			3.37			Replicate 9			40.23
Mean	1.367	1.3048	8.30411	1.08362		Mean	1	0.44	7.30778	0.83125		Mean	1	0.212	2.70444	0.78625		Mean	1	1.568	52.6878	17.7713
S.E.M	0.234715	0.202819	1.16116	0.115778		S.E.M	0.269347	0.115672	1.25246	0.185332		S.E.M	0.268097	0.0367967	0.326046	0.13127		S.E.M	0.218021	0.431954	10.3184	10.5444
Fig. 5f						Fig. 5g						Fig. 5h
Col8a1/Gapdh	sham + Vehicle	sham + B38-CAP	TAC + Vehicle	TAC + B38-CAP		Postn/Gapdh	sham + Vehicle	sham + B38-CAP	TAC + Vehicle	TAC + B38-CAP		Tgfb2/Gapdh	sham + Vehicle	sham + B38-CAP	TAC + Vehicle	TAC + B38-CAP
Replicate 1	0.68	0.75	1.66	1.23		Replicate 1	0.95	0.65	1.46	1.02		Replicate 1	1.32	0.71	1.93	1.24
Replicate 2	1.06	1.32	2.47	0.8		Replicate 2	0.71	2.04	4.35	0.79		Replicate 2	1	1.46	3.6	1.1
Replicate 3	0.99	1	4.97	0.61		Replicate 3	1.46	1.04	8.23	0.5		Replicate 3	1.29	0.76	2.46	0.8
Replicate 4	0.78	1.04	3.61	0.63		Replicate 4	0.85	0.84	3.68	0.5		Replicate 4	1.04	1.09	2.17	1.36
Replicate 5	1.16	1.1	4.33	0.54		Replicate 5	1.02	0.81	8.06	0.64		Replicate 5	0.69	0.75	3.65	0.85
Replicate 6	1.3		5.04	0.8		Replicate 6	1.17		4.23	0.66		Replicate 6	0.91		3.34	1.69
Replicate 7	1.02		2.78	0.7		Replicate 7	0.84		2.83	0.58		Replicate 7	0.75		2.41	1.23
Replicate 8			4.24	1.09		Replicate 8			3.92	1.53		Replicate 8			2.55	1
Replicate 9			4.42			Replicate 9			4.47			Replicate 9			4.03
Mean	0.998571	1.042	3.72444	0.8		Mean	1	1.076	4.58111	0.7775		Mean	1	0.954	2.90444	1.15875
S.E.M	0.0802505	0.0915642	0.39333	0.0857321		S.E.M	0.0945667	0.248849	0.742208	0.12327		S.E.M	0.0919109	0.143757	0.251463	0.10239

## Sheet: Figure 6
Fig. 6a						Fig. 6b
AST	sham + Vehicle	sham + B38-CAP	TAC + Vehicle	TAC + B38-CAP		ALT	sham + Vehicle	sham + B38-CAP	TAC + Vehicle	TAC + B38-CAP
	U/l	U/l	U/l	U/l			U/l	U/l	U/l	U/l
Replicate 1	44	46	79	69		Replicate 1	20	16	29	22
Replicate 2	109	96	58	67		Replicate 2	26	19	22	27
Replicate 3	81	53	54	59		Replicate 3	36	38	25	24
Replicate 4	84	64	73	126		Replicate 4	24	23	26	25
Replicate 5	101	73	63	80		Replicate 5	22	19	25	25
Replicate 6	54		42	117		Replicate 6	20		29	20
Replicate 7	97		55	59		Replicate 7	21		17	40
Replicate 8			69	59		Replicate 8			21	23
Replicate 9			73			Replicate 9			21
Mean	81.4286	66.4	62.8889	79.5		Mean	24.1429	23	23.8889	25.75
S.E.M	9.18813	8.72124	3.91381	9.53939		S.E.M	2.14286	3.91152	1.32753	2.16918
Fig. 6c						Fig. 6d
BUN	sham + Vehicle	sham + B38-CAP	TAC + Vehicle	TAC + B38-CAP		Cre	sham + Vehicle	sham + B38-CAP	TAC + Vehicle	TAC + B38-CAP
	mg/dl	mg/dl	mg/dl	mg/dl			mg/dl	mg/dl	mg/dl	mg/dl
Replicate 1	24	23.7	15.2	25.9		Replicate 1	0.2	0.1	0.2	0.3
Replicate 2	24.3	24.4	31.5	23.3		Replicate 2	0.2	0.2	0.3	0.4
Replicate 3	27.8	25.1	21.9	20.4		Replicate 3	0.4	0.2	0.2	0.2
Replicate 4	17.9	28.9	27.4	14.4		Replicate 4	0.3	0.2	0.3	0.3
Replicate 5	24.3	28.1	31.7	23		Replicate 5	0.2	0.3	0.3	0.3
Replicate 6	21.1		29.2	19.7		Replicate 6	0.1		0.4	0.2
Replicate 7	17.3		30.9	20.6		Replicate 7	0.3		0.3	0.1
Replicate 8			33.2	17.8		Replicate 8			0.3	0.2
Replicate 9			31.5			Replicate 9			0.4
Mean	22.3857	26.04	28.0556	20.6375		Mean	0.242857	0.2	0.3	0.25
S.E.M	1.43832	1.03615	1.95953	1.25541		S.E.M	0.0368856	0.0316228	0.0235702	0.0327327

## Sheet: Figure 7
Fig. 7b
Days	0			2			4			6
systolic BP	Vehicle + Vehicle	Ang II + Vehicle	Ang II + B38-CAP	Vehicle + Vehicle	Ang II + Vehicle	Ang II + B38-CAP	Vehicle + Vehicle	Ang II + Vehicle	Ang II + B38-CAP	Vehicle + Vehicle	Ang II + Vehicle	Ang II + B38-CAP
	mmHg	mmHg	mmHg	mmHg	mmHg	mmHg	mmHg	mmHg	mmHg	mmHg	mmHg	mmHg
Replicate 1	92	126	126	114	134.7	98	95	131.7	112	101	130.5	117
Replicate 2	94	130	144.7	100.3	141	105.3	94	147.7	114.3	97.7	137.7	103.3
Replicate 3	85	140.3	143.7	99	140.2	110	96.3	130.7	111.3	102	163.7	100
Replicate 4	103	150.7	138.7	100	127	118	100	133.3	113	100.7	141.3	100.5
Replicate 5	96	143.5	127.5	93.7	145	113.7	97.3	135.7	106.7	101.7	161.7	102.3
Replicate 6		129.3	127.3		137.7	127.3		146.7	115.7		141.3	113
Replicate 7		128.7	133.7		133.5	114.7		130	106.7		144.7	117
Mean	94	135.5	134.514	101.4	137.014	112.429	96.52	136.543	111.386	100.62	145.843	107.586
S.E.M	2.91548	3.52967	3.00812	3.36883	2.22683	3.53174	1.03508	2.84219	1.32744	0.76642	4.66654	2.93026
Fig. 7c
Days	0			2			4			6
diastolic BP	Vehicle + Vehicle	Ang II + Vehicle	Ang II + B38-CAP	Vehicle + Vehicle	Ang II + Vehicle	Ang II + B38-CAP	Vehicle + Vehicle	Ang II + Vehicle	Ang II + B38-CAP	Vehicle + Vehicle	Ang II + Vehicle	Ang II + B38-CAP
	mmHg	mmHg	mmHg	mmHg	mmHg	mmHg	mmHg	mmHg	mmHg	mmHg	mmHg	mmHg
Replicate 1	65.3	60.7	61.3	78	61.7	89	69.5	70	97.3	77.5	67.7	96
Replicate 2	52.3	75.5	80	60.3	97	54.3	56.5	92	77.3	65.5	97.5	69
Replicate 3	64	89.7	87.3	59	110.3	51.7	67.3	97.3	70.3	69.3	99	70
Replicate 4	61	83	91	48.3	86.9	64.3	59.7	90.3	75.7	67	106.3	64
Replicate 5	63	71	76	77	91	84.3	76.3	82	85	76.3	94	65.5
Replicate 6		81.5	92.5		113	58.2		101.7	72.3		107.7	66
Replicate 7		71.8	83		103.7	94.7		87	71		112	75.7
Mean	61.12	76.1714	81.5857	64.52	94.8	70.9286	65.86	88.6143	78.4143	71.12	97.7429	72.3143
S.E.M	2.31417	3.598	4.04625	5.69574	6.59726	6.76591	3.53463	3.94555	3.67374	2.44344	5.55033	4.20954
Fig. 7d
Days	0			2			4			6
mean BP	Vehicle + Vehicle	Ang II + Vehicle	Ang II + B38-CAP	Vehicle + Vehicle	Ang II + Vehicle	Ang II + B38-CAP	Vehicle + Vehicle	Ang II + Vehicle	Ang II + B38-CAP	Vehicle + Vehicle	Ang II + Vehicle	Ang II + B38-CAP
	mmHg	mmHg	mmHg	mmHg	mmHg	mmHg	mmHg	mmHg	mmHg	mmHg	mmHg	mmHg
Replicate 1	65.3	92	97.5	78	109.7	68.7	69.5	105.3	89	77.5	108.5	85
Replicate 2	74	103	106.3	72.7	120.3	69.7	76.3	114	85	78.7	112	81
Replicate 3	69	102	108.3	65.3	104.4	79.3	78.3	103.7	87.3	78.7	125.3	75.3
Replicate 4	76	97.7	96.7	84.7	102.7	95.3	84	99	94.3	84.3	110	77
Replicate 5	72.7	102	104	72.3	123.7	76.5	79	112.7	83.7	79	125.3	78
Replicate 6		90.8	97.7		115	105.3		106.7	85.7		121.7	88
Replicate 7		83.7	101.7		104	97.3		101.7	71.3		112	85
Mean	71.4	95.8857	101.743	74.6	111.4	84.5857	77.42	106.157	85.1857	79.64	116.4	81.3286
S.E.M	1.90499	2.75218	1.75008	3.23234	3.18404	5.50495	2.35104	2.08439	2.66104	1.19315	2.79711	1.81091
Fig. 7e
Days	0			2			4			6
HR	Vehicle + Vehicle	Ang II + Vehicle	Ang II + B38-CAP	Vehicle + Vehicle	Ang II + Vehicle	Ang II + B38-CAP	Vehicle + Vehicle	Ang II + Vehicle	Ang II + B38-CAP	Vehicle + Vehicle	Ang II + Vehicle	Ang II + B38-CAP
	bpm	bpm	bpm	bpm	bpm	bpm	bpm	bpm	bpm	bpm	bpm	bpm
Replicate 1	672.3	687.5	746	560.3	707.7	476.3	617.5	681.7	626.3	794	585	551
Replicate 2	575.5	712	689	588.3	618.7	677.7	712.3	630.3	675	618.3	691	689.3
Replicate 3	579	697	612.7	543	557.9	497.7	655.3	692.7	536.7	775.7	708.7	709.7
Replicate 4	483.3	649.3	559	723.2	616.3	732.7	572.3	670.7	728	657	645.3	555.7
Replicate 5	679	673	711	538.7	667	567	744	751.3	625.3	640.7	656.7	652.3
Replicate 6		744	693.7		680	719		547.7	627.3		745.7	603.3
Replicate 7		658.3	590		571.5	704.7		638.3	685.3		723	551
Mean	597.82	688.729	657.343	590.7	631.3	625.014	660.28	658.957	643.414	697.14	679.343	616.043
S.E.M	36.128	12.3388	26.3956	34.2531	21.1742	41.1865	31.0729	23.8782	22.978	36.4458	20.6323	25.6894
Fig. 7g
%FS	sham + Vehicle before treatment	sham + Vehicle after treatment	TAC + Vehicle before treatment	TAC + Vehicle after treatment	TAC + B38-CAP before treatment	TAC + B38-CAP after treatment
	%	%	%	%	%	%
Replicate 1	51.3	50.22	26.97	26.43	29.27	36.63
Replicate 2	44.54	53.51	34.43	26.4	30.03	38.28
Replicate 3	53.11	52.16	28.69	27.29	33.33	38.54
Replicate 4	57.1	49.99	28.1	27.14	27.86	33.45
Replicate 5	52.83	53.66	31.99	25.77	25.57	37.57
Replicate 6			26.79	30.19	28.32	33.85
Mean	51.776	51.908	29.495	27.2033	29.0633	36.3867
S.E.M	2.04721	0.781904	1.24988	0.638476	1.05492	0.908107
Fig. 7i					Fig. 7j					Fig. 7k					Fig. 7l
HW/BW	sham + Vehicle	TAC + Vehicle	TAC + B38-CAP		HW/TL	sham + Vehicle	TAC + Vehicle	TAC + B38-CAP		LW/BW	sham + Vehicle	TAC + Vehicle	TAC + B38-CAP		LW/TL	sham + Vehicle	TAC + Vehicle	TAC + B38-CAP
	mg/g	mg/g	mg/g		mg/mm	mg/g	mg/g	mg/g			mg/g	mg/g	mg/g		mg/mm	mg/g	mg/g	mg/g
Replicate 1	4.68	6.59	5.39		Replicate 1	4.76	7.88	5.76		Replicate 1	5.03	5.82	5.83		Replicate 1	5.11	6.96	6.23
Replicate 2	4.57	5.74	5.98		Replicate 2	5.04	6.4	6.82		Replicate 2	5.53	6.72	5.82		Replicate 2	6.11	7.51	6.63
Replicate 3	4.34	7.68	5.16		Replicate 3	4.84	9.38	6.55		Replicate 3	4.94	6.32	5.23		Replicate 3	5.51	7.72	6.64
Replicate 4	4.26	6.42	5.13		Replicate 4	4.89	7.07	6		Replicate 4	5.52	6.92	5.48		Replicate 4	6.33	7.62	6.4
Replicate 5	4.65	6.31	5.54		Replicate 5	5.63	7.55	6.1		Replicate 5	5.37	6.26	4.85		Replicate 5	6.51	7.48	5.34
Replicate 6		5.79	5.94		Replicate 6		6.49	6.37		Replicate 6		5.42	5.46		Replicate 6		6.08	5.86
Mean	4.5	6.42167	5.52333		Mean	5.032	7.46167	6.26667		Mean	5.278	6.24333	5.445		Mean	5.914	7.22833	6.18333
S.E.M	0.0845577	0.287975	0.15132		S.E.M	0.156314	0.450462	0.158402		S.E.M	0.12375	0.227181	0.151718		S.E.M	0.262328	0.25354	0.205988
Fig. 7m					Fig. 7n					Fig. 7o					Fig. 7p
BNP/Gapdh	sham + Vehicle	TAC + Vehicle	TAC + B38-CAP		b-myhc/Gapdh	sham + Vehicle	TAC + Vehicle	TAC + B38-CAP		Col8a1/Gapdh	sham + Vehicle	TAC + Vehicle	TAC + B38-CAP		Postn/Gapdh	sham + Vehicle	TAC + Vehicle	TAC + B38-CAP
Replicate 1	1.61	1.91	1.02		Replicate 1	1.22	2.12	1.43		Replicate 1	1.34	2.58	1.24		Replicate 1	0.86	2.25	1.48
Replicate 2	0.5	2.23	1.26		Replicate 2	1.34	7.18	1.66		Replicate 2	1.21	2.36	1.37		Replicate 2	1.22	1.9	1.05
Replicate 3	1.01	2.71	2.26		Replicate 3	0.71	3.85	1.02		Replicate 3	0.97	2.05	0.68		Replicate 3	1.07	1.6	0.88
Replicate 4	0.79	1.91	1.31		Replicate 4	0.77	2.82	1.3		Replicate 4	0.79	3.33	1.15		Replicate 4	0.98	3.55	1.08
Replicate 5	1.08	2.33	1.2		Replicate 5	0.96	3.13	1.7		Replicate 5	0.69	2.23	0.98		Replicate 5	0.87	2.05	0.57
Mean	0.998	2.218	1.41		Mean	1	3.82	1.422		Mean	1	2.51	1.084		Mean	1	2.27	1.012
S.E.M	0.183396	0.149077	0.218083		S.E.M	0.123004	0.884777	0.124595		S.E.M	0.122638	0.222463	0.119273		S.E.M	0.0671565	0.33712	0.147966
Fig. 7q
Tgfb2/Gapdh	sham + Vehicle	TAC + Vehicle	TAC + B38-CAP
Replicate 1	1.04	1.66	0.91
Replicate 2	1.39	1.82	0.77
Replicate 3	0.81	1.2	0.65
Replicate 4	0.86	1.67	0.85
Replicate 5	0.9	1.37	0.93
Mean	1	1.544	0.822
S.E.M	0.104738	0.112721	0.051225

## Sheet: Supplementary figure 3
Supplementary figure 3b										Supplementary figure 3d
	Substrate (mM)	4	8	12	16	20	30	40		pH	4.5	5	5.5	6	6.5	7	7.5	8	8.5	9	9.5
ACE2	Replicate 1	0.892	1.507	2.078	2.346	2.991	3.629	4.172		B38-CAP activity	DI/s	DI/s	DI/s	DI/s	DI/s	DI/s	DI/s	DI/s	DI/s	DI/s	DI/s
	Replicate 2	0.873	1.606	2.206	2.583	2.89	3.534	3.83		Replicate 1	0.0672	0.039	2.2555	9.0551	18.829	30.462	41.057	15.865	7.0693	2.4979	0.3204
	Replicate 3	0.914	1.59	2.131	2.636	2.727	3.366	3.818		Replicate 2	0	0.0501	1.7909	7.0317	14.921	24.89	32.41	11.81	5.8385	2.3092	0.2899
	Mean	0.893	1.56767	2.13833	2.52167	2.86933	3.50967	3.94		Replicate 3	0	0.0211	1.9373	7.5568	15.27	25.568	34.117	12.876	6.2272	2.3776	0.2679
	S.E.M	0.0118462	0.030683	0.0371319	0.0891559	0.0769076	0.0768903	0.116052		Mean	0.0224	0.0367333	1.99457	7.8812	16.34	26.9733	35.8613	13.517	6.37833	2.3949	0.292733
B38-CAP	Replicate 1	0.842	1.362	2.086	2.443	2.957	3.588	3.744		S.E.M	0.0182895	0.00689772	0.111975	0.494967	1.01945	1.43318	2.15894	0.99095	0.296591	0.0450343	0.0124283
	Replicate 2	0.879	1.465	2.084	2.68	3.068	3.321	4.053		Relative activity (%)	0.0624628	0.102432	5.56189	21.9769	45.5644	75.2156	100	37.6924	17.7861	6.67822	0.816292
	Replicate 3	0.916	1.525	2.144	2.514	2.948	3.348	3.787
	Mean	0.879	1.45067	2.10467	2.54567	2.991	3.419	3.86133
	S.E.M	0.021362	0.0475967	0.0196751	0.0702242	0.0385876	0.0848587	0.0966339		Supplementary figure 3e
										Tempererature (°C)	20	30	40	45	50	60	70
										B38-CAP activity	DI/s	DI/s	DI/s	DI/s	DI/s	DI/s	DI/s
Supplementary figure 3c										Replicate 1	29.715	28.688	21.938	8.9013	1.0485	0	0.0043
	MLN-4760 (pM)	4	8	12	16	20	30			Replicate 2	28.547	27.567	21.444	8.1372	1.0538	0	0.0196
ACE2	Replicate 1	88.6	66.5	55.4	37.7	20.4	11.4			Replicate 3	27.323	25.791	20.649	8.2178	1.0256	0	0.0087
	Replicate 2	85.6	74	55.6	33.4	19.4	11.1			Mean	28.5283	27.3487	21.3437	8.41877	1.04263	0	0.0108667
	Replicate 3	83.8	67.3	54.9	34	21.2	12.9			S.E.M	0.563851	0.688623	0.306569	0.197907	0.00706515	0	0.00371314
	Mean	86	69.2667	55.3	35.0333	20.3333	11.8			Relative activity (%)	100	95.8649	74.8157	29.5102	3.65473	0	0.0380908
	S.E.M	1.4	2.37791	0.208167	1.34454	0.520683	0.556776
B38-CAP	Replicate 1	99.9	89.7	68.6	61.3	26.8	11.4
	Replicate 2	99.2	91.6	83	53.7	28.5	12.8
	Replicate 3	96.2	85.2	78.9	53.6	28.8	10.3
	Mean	98.4333	88.8333	76.8333	56.2	28.0333	11.5
	S.E.M	1.1348	1.89766	4.28343	2.55016	0.622718	0.723418

## Sheet: Supplementary figure 5
	Supplementary figure 5a
	Time (min)	baseline	1	2	3	4	5	6	7	8	9	10	11	12	13	14	15	16	17	18	19	20
	diastolic arterial pressure	mmHg	mmHg	mmHg	mmHg	mmHg	mmHg	mmHg	mmHg	mmHg	mmHg	mmHg	mmHg	mmHg	mmHg	mmHg	mmHg	mmHg	mmHg	mmHg	mmHg	mmHg
Ang II + vehicle	Replicate 1	74.2531	96.4943	119.376	119.092	116.763	113.4	110.841	106.683	103.646	102.01	102.566	102.728	98.995	101.586	103.533	102.579	103.662	106.795	106.942	105.447	101.189
	Replicate 2	71.5028	80.4563	84.974	90.522	95.2483	96.8718	97.9043	98.8891	99.3481	96.1841	92.8751	90.5922	87.4306	85.6217	86.2236	83.8371	82.3488	80.6795	78.3404	77.4305	72.5688
	Replicate 3	69.8888	82.8756	87.8655	78.9002	83.1055	83.0179	84.0003	87.5893	90.0996	88.2417	84.1492	82.3736	80.3664	79.9684	78.8759	77.9088	77.5445	76.0418	76.6009	77.1104	75.785
	Replicate 4	69.1717	72.0779	99.4886	105.209	105.2	103.811	103.011	100.891	99.0766	98.1516	95.6183	95.3134	93.6911	93.7548	94.3942	94.6194	92.7595	90.804	89.5541	90.9961	90.8237
	Replicate 5	79.2404	76.0931	98.8964	102.27	102.068	102.448	100.68	98.5741	97.0576	95.6707	95.0117	94.369	93.7439	92.9201	92.6528	92.4572	92.2079	91.6137	90.2617	91.0762	91.3966
	Replicate 6	64.5408	67.1761	82.5028	99.1548	99.0376	100.943	99.9824	98.8651	96.1924	89.7892	87.6264	83.9891	84.0466	83.6527	82.9234	83.5914	82.2315	86.3192	90.1094	92.9095	89.137
	Mean	71.4329	79.1956	95.5173	99.1914	100.237	100.082	99.4032	98.5819	97.5701	95.0079	92.9744	91.5609	89.7123	89.584	89.7672	89.1656	88.459	88.7089	88.6347	89.1616	86.8167
	S.E.M	2.03235	4.15985	5.58432	5.56363	4.54943	4.07877	3.58378	2.5296	1.82866	2.11151	2.64345	3.10565	2.84549	3.24512	3.63895	3.68188	3.91115	4.36108	4.44069	4.3556	4.37293
Ang II + B38-CAP	Replicate 1	81.0042	84.7596	85.7048	85.1022	84.6548	83.7558	82.4671	78.0915	76.4121	70.1102	75.6807	74.8989	69.1149	69.3623	73.6299	74.7709	74.6044	72.5588	70.5828	71.2916	70.5853
	Replicate 2	55.6986	55.7232	57.1592	65.7802	67.1357	66.5735	64.2833	61.6203	57.5259	57.7467	50.5203	56.5023	56.9192	57.3461	57.1872	54.9638	58.3401	63.3851	63.8236	62.5291	62.3362
	Replicate 3	64.8383	84.1111	90.8488	94.1564	94.9263	94.6226	94.5794	91.1286	90.279	87.7946	83.642	81.9274	79.9928	79.2938	78.598	78.7253	78.5798	78.4396	77.6942	77.5219	75.3332
	Replicate 4	65.712	71.2536	106.502	110.898	109.775	108.201	103.535	99.8394	97.4255	92.4816	91.039	89.4641	89.0618	89.0764	84.6837	83.8843	83.279	80.4796	81.5958	81.6266	81.4804
	Replicate 5	72.7521	75.9578	85.5299	107.588	107.035	107.921	107.148	104.913	105.142	104.682	102.505	100.748	99.2162	101.291	92.9796	91.4285	93.2297	91.1284	91.959	91.4298	90.6171
	Replicate 6	86.2026	79.5969	86.8725	74.4045	78.8134	73.4631	75.0084	75.3547	75.1828	76.6885	80.81	81.3472	77.0122	77.9098	82.1805	77.0628	77.2527	77.9644	77.9469	76.8896	79.0157
	Mean	71.0346	75.2337	85.4362	89.655	90.3899	89.0896	87.8369	85.1579	83.6613	81.5839	80.6994	80.8146	78.5529	79.0465	78.2098	76.8059	77.5476	77.326	77.2671	76.8814	76.5613
	S.E.M	4.59829	4.4182	6.51871	7.34044	6.78494	7.14167	6.86292	6.68705	7.07619	6.86699	7.13446	6.05459	6.05241	6.22213	4.96286	4.99631	4.6816	3.73798	3.91851	3.96576	3.94699
	Supplementary figure 5b
	Time (min)	baseline	1	2	3	4	5	6	7	8	9	10	11	12	13	14	15	16	17	18	19	20
	mean arterial pressure	mmHg	mmHg	mmHg	mmHg	mmHg	mmHg	mmHg	mmHg	mmHg	mmHg	mmHg	mmHg	mmHg	mmHg	mmHg	mmHg	mmHg	mmHg	mmHg	mmHg	mmHg
Ang II + vehicle	Replicate 1	82.0193	106.794	126.68	134.64	130.142	128.789	118.776	120.946	118.636	114.432	116.667	116.117	112.169	114.222	117.465	114.675	117.306	120.39	120.358	118.445	112.463
	Replicate 2	82.1116	91.2087	95.6499	102.704	108.274	110.177	112.029	113.504	112.706	109.221	104.038	102.358	98.477	97.0961	97.9872	94.8009	93.4946	93.336	91.344	88.8668	85.3259
	Replicate 3	75.2958	85.7738	89.0254	87.9944	92.7855	93.0468	94.9035	99.6107	104.117	99.8253	92.9768	90.9521	88.6428	87.5932	86.217	85.5732	86.091	84.3462	85.5732	83.7118	84.7334
	Replicate 4	79.6672	83.2282	117.962	120.433	119.703	118.068	117.23	115.181	113.516	112.216	109.47	108.959	107.205	106.07	105.784	105.496	102.727	101.14	99.4972	101.117	100.852
	Replicate 5	89.1971	85.618	112.477	114.186	113.806	114.029	111.926	109.856	108.246	106.753	106.153	105.505	104.974	104.091	103.939	103.749	103.554	102.881	101.071	101.676	101.695
	Replicate 6	74.8222	77.1243	93.2767	113.583	111.38	113.171	112.476	109.993	107.293	102.307	100.852	96.6922	95.4078	94.8521	94.0808	94.0157	93.1339	97.4681	104.669	106.787	101.87
	Mean	80.5189	88.2912	105.845	112.257	112.682	112.88	111.223	111.515	110.752	107.459	105.026	103.431	101.146	100.654	100.912	99.7182	99.3846	99.927	100.419	100.101	97.8231
	S.E.M	2.16454	4.14205	6.24417	6.46336	5.07411	4.76822	3.47452	2.90466	2.12826	2.30707	3.2666	3.64266	3.50833	3.83905	4.38961	4.2036	4.47301	4.90305	4.89778	5.09745	4.40602
Ang II + B38-CAP	Replicate 1	91.6052	95.3327	96.8955	96.7696	96.6623	95.5147	93.7932	88.9181	87.8684	81.8224	87.9664	86.5855	81.6638	80.9966	84.0477	85.7784	85.3539	82.9327	81.4678	81.3745	81.7291
	Replicate 2	65.401	65.3637	65.6016	73.8636	75.767	75.9163	73.9476	71.7409	68.2561	68.41	64.3187	66.8799	67.519	67.3697	67.1737	64.5426	68.5267	72.6273	72.7346	70.3227	72.4641
	Replicate 3	73.8223	94.4033	103.511	106.841	107.287	107.349	107.049	102.163	101.281	98.2934	94.7145	92.5879	88.9572	88.7912	88.5423	85.5754	87.8057	87.3597	87.1833	86.5298	85.3887
	Replicate 4	73.7657	77.7541	110.25	115.386	114.257	115.479	112.395	108.314	105.235	97.8971	95.7606	86.3282	83.38	91.0164	89.323	89.281	88.544	84.4296	86.8833	85.5631	85.6378
	Replicate 5	82.4568	84.5328	93.4107	114.418	112.612	118.672	118.001	103.781	116.009	113.434	112.514	109.338	105.946	102.209	100.24	100.553	97.7819	98.1225	99.7693	98.547	96.5736
	Replicate 6	96.4157	89.2373	91.3327	82.3908	86.3431	81.0526	85.8244	81.9862	84.1439	86.2186	88.6045	90.4717	85.7414	87.7642	88.6875	76.9136	85.3368	85.6584	85.7207	84.1646	86.7165
	Mean	80.5778	84.4373	93.5002	98.2781	98.8215	98.9974	98.5017	92.8172	93.7988	91.0125	90.6465	88.6984	85.5346	86.3579	86.3358	83.774	85.5582	85.1884	85.6265	84.417	84.7516
	S.E.M	4.82477	4.65313	6.25921	7.01721	6.30342	7.29244	6.90915	5.84355	6.97821	6.38077	6.39119	5.56889	5.07468	4.72638	4.41619	4.95324	3.88823	3.345	3.59409	3.71216	3.18817
	Supplementary figure 5c
	Time (min)	baseline	1	2	3	4	5	6	7	8	9	10	11	12	13	14	15	16	17	18	19	20
	HR	bpm	bpm	bpm	bpm	bpm	bpm	bpm	bpm	bpm	bpm	bpm	bpm	bpm	bpm	bpm	bpm	bpm	bpm	bpm	bpm	bpm
Ang II + vehicle	Replicate 1	462.975	445.112	436.824	457.862	480.947	487.639	495.431	490.37	496.965	484.893	477.788	496.897	480.339	488.873	481.874	480.017	456.507	448.904	436.005	421.447	403.209
	Replicate 2	412.891	373.541	355.228	359.934	381.404	372.61	381.964	418.636	454.221	478.143	474.67	476.262	469.366	481.719	461.256	449.089	423.955	426.723	415.321	405.644	415.308
	Replicate 3	455.608	420.209	541.862	588.282	569.346	565.857	571.944	561.862	545.441	546.74	543.616	544.959	527.112	538.285	554.322	551.572	550.125	554.162	554.314	546.05	539.986
	Replicate 4	373.462	393.335	494.297	583.267	600.61	612.379	620.626	620.687	613.208	611.115	589.308	592.245	574.757	567.887	557.891	537.185	535.721	531.259	538.341	544.636	552.136
	Replicate 5	574.023	582.806	595.62	586.853	588.971	592.468	600.458	598.581	603.024	602.377	594.334	586.838	576.236	568.514	561.204	557.407	558.651	573.897	587.961	608.867	628.781
	Replicate 6	448.141	462.666	427.49	550.534	579.691	584.862	574.303	565.809	554.56	502.045	465.832	410.655	411.735	419.394	423.867	416.761	413.392	469.608	500.261	537.575	517.697
	Mean	454.517	446.278	475.22	521.122	533.495	535.969	540.788	542.658	544.57	537.552	524.258	517.976	506.591	510.779	506.735	498.672	489.725	500.759	505.367	510.703	509.519
	S.E.M	27.5062	30.3771	35.3327	38.097	35.0686	37.1199	36.199	30.6791	24.9384	23.9871	24.1861	28.6869	26.4517	23.8235	24.0845	23.9773	26.9384	24.6793	27.839	32.5388	35.2195
Ang II + B38-CAP	Replicate 1	466.572	427.497	437.653	457.095	472.245	493.24	517.204	506.218	481.143	418.265	419.494	420.07	415.996	421.993	422.514	429.305	426.685	423.672	412.871	410.463	398.545
	Replicate 2	485.462	471.301	446.331	455.144	450.313	444.228	442.679	442.202	444.651	459.154	439.261	486.348	491.26	495.359	492.146	483.618	481.385	476.837	468.48	450.874	451.739
	Replicate 3	418.752	455.396	507.469	529.641	532.675	529.704	535.164	535.881	549.364	558.141	556.496	552.163	547.099	544.33	535.157	530.665	530.002	515.18	501.176	501.451	475.843
	Replicate 4	506.399	508.536	624.547	634.616	623.734	600.198	499.664	484.191	505.764	529.607	567.069	569.192	543.31	570.661	609.034	617.479	566.239	602.829	603.741	607.976	604.48
	Replicate 5	436.196	426.852	405.48	371.707	509.204	520.938	517.295	511.411	530.586	532.311	539.503	552.087	564.387	541.929	561.718	563.196	550.926	546.643	542.638	534.966	533.66
	Replicate 6	481.49	490.382	479.717	468.456	487.175	488.535	443.475	471.116	473.01	475.304	474.84	479.377	468.385	466.55	452.702	482.049	482.049	495.894	500.631	497.787	506.156
	Mean	465.812	463.327	483.533	486.11	512.558	512.807	492.58	491.836	497.42	495.464	499.444	509.873	505.073	506.804	512.212	517.719	506.214	510.176	504.923	500.586	495.07
	S.E.M	13.381	13.5604	31.6511	36.1245	25.1131	21.3416	16.3117	13.5171	15.8253	21.7075	25.8536	23.5494	23.2508	22.8502	28.4849	27.3495	21.3645	24.9919	26.4711	27.8787	28.9523

## Sheet: Supplementary figure 6
Supplementary figure 6a														Supplementary figure 6b
Day	0				8				14					Day	0				8				14
systolic BP	Vehicle	B38-CAP	Ang II + Vehicle	Ang II + B38-CAP	Vehicle	B38-CAP	Ang II + Vehicle	Ang II + B38-CAP	Vehicle	B38-CAP	Ang II + Vehicle	Ang II + B38-CAP		mean BP	Vehicle	B38-CAP	Ang II + Vehicle	Ang II + B38-CAP	Vehicle	B38-CAP	Ang II + Vehicle	Ang II + B38-CAP	Vehicle	B38-CAP	Ang II + Vehicle	Ang II + B38-CAP
	mmHg	mmHg	mmHg	mmHg	mmHg	mmHg	mmHg	mmHg	mmHg	mmHg	mmHg	mmHg			mmHg	mmHg	mmHg	mmHg	mmHg	mmHg	mmHg	mmHg	mmHg	mmHg	mmHg	mmHg
Replicate 1	107.7	96	91.7	103.7	127.7	86	131.5	100.3	101.3	103.3	133	111.5		Replicate 1	79	73.7	78.3	86.3	98.3	66.3	101.5	75	81.7	79.7	106.5	84.5
Replicate 2	110.7	98.7	101	106.3	112	113.3	133	109.3	105	95.3	136	119.3		Replicate 2	85.3	70	67.3	66.3	85	73.7	105	85.7	74.3	68.3	113.7	98.7
Replicate 3	98	98.3	97	102.3	100.3	99.7	122.7	103.3	105.3	98	135	95.5		Replicate 3	77.3	77.7	76.3	75.7	72.7	76.7	79.3	79.7	71.3	68.3	110.5	79
Replicate 4	97.7	87.7	108.7	108.3	101.3	94.3	141.333	105.333	114.5	105	130	102		Replicate 4	80.3	68	84.3	75.7	81.7	66.7	103.333	70	81.7	74.3	104.3	76
Replicate 5	91.3	104.3	110.3	105	105.7	102.3	148.333	116	109.7	99	151	110.7		Replicate 5	67	72.7	78.7	79	76	80.7	101.667	87	79.3	66.3	110.3	69.3
Replicate 6	89.7	102.7	108.7	110.3	99.3	97.3	150.333	110.667	106.7	85	131.7	106		Replicate 6	62	78	76.3	77.3	72.7	73.3	99.3333	75.3333	71.3	64	100.3	86
Replicate 7	109		90.3	86	94.7		112	88.7	107.7		145.3	111		Replicate 7	79.7		62.3	64.3	79		86.3	62.3	80		117.3	88.7
Replicate 8	88.7		106.3	91.3	89		118.3	84	93		129.7	114.7		Replicate 8	72.7		77.7	66.3	70		86.7	67	72.7		95.9	85.3
Replicate 9	93		101.7	97.3	102.7		118	87	94		131.3	99		Replicate 9	69.3		67.3	63.7	77.7		77.4	67	74.7		94	78.3
Replicate 10	96.3		100	92	105.3		116.3	97.3	88		128.5	103		Replicate 10	75		85	71.3	88.7		78.7	79	69.3		106	77
Replicate 11	98.7		97	89	101.5		117.7	108.7	96.7		145.7	109.7		Replicate 11	73		72.7	68	76.5		71.7	66	76.7		118.7	86.2
Mean	98.2545	97.95	101.155	99.2273	103.591	98.8167	128.136	100.964	101.991	97.6	136.109	107.491		Mean	74.6	73.35	75.1091	72.1727	79.8455	72.9	90.0848	74.003	75.7273	70.15	107.045	82.6364
S.E.M	2.34406	2.39746	2.06126	2.5514	3.00141	3.69526	4.099	3.19253	2.44873	2.90643	2.31196	2.13926		S.E.M	2.0239	1.64251	2.14639	2.17063	2.4851	2.2955	3.71555	2.48824	1.33513	2.36583	2.44322	2.36467
Supplementary figure 6c														Supplementary figure 6d
Day	0				8				14					Day	0				8				14
diastolic BP	Vehicle	B38-CAP	Ang II + Vehicle	Ang II + B38-CAP	Vehicle	B38-CAP	Ang II + Vehicle	Ang II + B38-CAP	Vehicle	B38-CAP	Ang II + Vehicle	Ang II + B38-CAP		HR	Vehicle	B38-CAP	Ang II + Vehicle	Ang II + B38-CAP	Vehicle	B38-CAP	Ang II + Vehicle	Ang II + B38-CAP	Vehicle	B38-CAP	Ang II + Vehicle	Ang II + B38-CAP
	mmHg	mmHg	mmHg	mmHg	mmHg	mmHg	mmHg	mmHg	mmHg	mmHg	mmHg	mmHg			bpm	bpm	bpm	bpm	bpm	bpm	bpm	bpm	bpm	bpm	bpm	bpm
Replicate 1	65	62.7	71.7	77.7	83.7	56.3	87	62.7	72.3	68	93	71		Replicate 1	685.3	581	539.7	741	698.3	623	627.5	679	773.7	582	715.3	714.3
Replicate 2	72.7	56	51	46.3	71.3	54	91	74	58.7	55	102.7	88.7		Replicate 2	742.3	527	716	702.7	719.7	673	739.5	742	570	711.7	725.3	625.8
Replicate 3	67	67.7	66	62.3	59	65.3	58	68	54.7	54	98	70.5		Replicate 3	675	464	775.7	764.7	349	561.3	722.3	736.3	672.7	650.7	615.5	585.3
Replicate 4	71.3	58.7	72	59	72.3	53	84.6667	52.6667	65.3	59.3	92	63.3		Replicate 4	656	596.7	679.3	632.7	773.7	555.7	476.667	486.667	630.2	708.7	670	593
Replicate 5	55	56.7	62.3	65.7	61.3	70	78.3333	72.6667	64.3	50.3	90.3	49		Replicate 5	578.3	364.3	683	703.3	701	721.3	567	553.667	710	571.3	614.3	588.3
Replicate 6	48.3	65.7	60.7	61.3	59.7	61.7	74	57.6667	53.3	53.7	85	76.3		Replicate 6	607	408	712.7	544.3	735.3	566	667.667	597.667	638	634.7	616	672.7
Replicate 7	65		48	54	71.3		73.3	49.3	66.7		103.3	77.7		Replicate 7	696.3		427.7	358	728.7		703.3	533.3	624.7		688	591.7
Replicate 8	64.3		63.3	54	61		71	58.7	62.7		79.1	71		Replicate 8	736.3		455.7	398.7	654		642	603.7	714		619.1	618.3
Replicate 9	58		50.3	47	65		57.2	57.3	65.3		75.7	68		Replicate 9	565		439	409.7	718.3		428	601	673		419.7	666
Replicate 10	64.7		77.7	61.3	80.7		60	70	60.3		95	64		Replicate 10	695.7		522.7	428	695		418.3	632.3	652.7		612.5	635
Replicate 11	60		60.3	58	64.5		49	45	67		105.7	74.5		Replicate 11	667		454.3	400.7	728.5		569	555.3	565		587	499
Mean	62.8455	61.25	62.1182	58.7818	68.1636	60.05	71.2273	60.7273	62.7818	56.7167	92.7091	70.3636		Mean	664.018	490.167	582.345	553.073	681.955	616.717	596.476	610.991	656.727	643.183	625.7	617.218
S.E.M	2.14346	1.98557	2.88677	2.64887	2.54556	2.7668	4.1283	2.90706	1.69699	2.54682	2.94546	3.00848		S.E.M	17.6966	38.3993	39.7775	47.9372	34.4833	27.9948	34.6293	24.5237	18.6724	24.5126	24.9129	17.147

[truncated: 4 more sheets: Supplementary figure 7, Supplementary figure 8, Supplementary figure 9, Supplementary figure 10]
